# Supplementary material for: Morphological and Quantitative Evidence for Altered Mesenchymal Stem Cell Remodeling of Collagen in an Oxidative Environment—Peculiar Effect of Epigallocatechin-3-Gallate
Source: Polymers (Basel). 2022 Sep 22;14(19):3957. doi: 10.3390/polym14193957 (PMC9571090; doi:10.3390/polym14193957)
Supplement: Supplementary file 1 [file polymers-14-03957-s001.zip]

Archive with 1 entries (1 files):
- polymers-1888266-supplementary.pdf
